# Supplementary material for: De novo design of pH-responsive self-assembling helical protein filaments
Source: Nat Nanotechnol. 2024 Apr 3;19(7):1016–21. doi: 10.1038/s41565-024-01641-1 (PMC11286511; doi:10.1038/s41565-024-01641-1)
Supplement: Supplementary file 2 — Protein sequences. [file 41565_2024_1641_MOESM2_ESM.txt]

>DpHF1
GSKLEILKALVELKESTAELKRATASLKVITVLLKKNPSEEALVEHNRAIVEHNAIIVENNRIIAAVLELIVRAVGETVEIVVALEELKASTLELALATASLRAITEELKKNPSEDALVEHNRAIVEHNAIIVENNRIIAAVLELIVRALNLTDEEVRKALEELKASTAELKRATASLRAITEELKKNPSEDALVEHNRAIVEHNAIIVENNRIIAAVLELIVRAGGSGGSGGS
>DpHF2
GSTDEIVKALEELKASTAELKRATTSLRVITVLLKRNPSESALVQHNRAIVEHNAIIVENNRIIAAVLELIVRAVGETVEIKAALVELLASTLKLALATASLRAITEELKKNPSEDALVEHNRAIVEHNAIIVENNRIIAAVLELIVRALNLTDEEVRKALEELKASTAELKRATASLRAITEELKKNPSEDALVEHNRAIVEHNAIIVENNRIIAAVLVLIVLAGGSGGSGGSGS
>DpHF3
GHHHHHHGGSSGSEEEIEKALQELLASTAELKRATDSLRVITVLLKRNPSEDALVEHNRAIVEHNAIIVENNRIIAAVLELIVRAVGETVEIKAALEELKASTAKLKMATMVLRAITEELKKNPSEDALVEHNRAIVEHNAIIVENNRIIAAVLELIVRALNLTDEEVRKALEELKASTAELKRATASLRAITEELKKNPSEDALVEHNRAIVEHNAIIVENNRIIAAVLLLIVLAI*
>DpHF4
GHHHHHHGGSGSGSTEEILKALEELIASTAELKRATASLRVITELLKRNPSEDALVEHNRAIVEHNAIIVENNRIIAAVLELIVRAVGETVQIKVALEELKASTAKLTVATVVLRAITEELKENPSEDALVEHNRAIVEHNAIIVENNRIIAAVLELIVRALNLTDEEVRKALEELKASTAELKRATASLRAITEELKKNPSEDALVEHNRAIVEHNAIIVENNRIIAAVLLLIVLAI*
>DpHF5
GSEDEILKALEELVASTAELKRATASLRAITVDLKMKPSEDALVEHNRAIVEHNAIIVENNRIIAAVLELIVRAVGETEEIKKALEELRASTLELKKATAKLRLITMMLLLNPSEDALVEHNRAIVEHNAIIVENNRIIAAVLELIVRALNLTDEEVRKALEELKASTAELKRATASLRAITEELKKNPSEDALVEHNRAIVEHNAIIVENNRIIAAVLMLIVIAIGGSGGSGGSGGS
>DpHF6
GSEVEILKALLELKRSTAELKRATASLRAITEELKKNPSEDALVEHNRAIVEHNAIIVENNRIIAAVLLLIVLAVGMTKEIKKALEELVKSTAELKRATASLRAITEELKKNPSEDALVEHNRAIVEHNAIIVENNRIIAAVLELIVRALNLTDAEVVKALMELKASTLELVRATASLRDITEELKKNPSEDALVEHNRAIVEHNAIIVENNRIIAAVLELIVGGSGGSGGSGGSS
>DpHF7
GSEVEILKALLELKKSTAELKRATASLRAITEELKKNPSEDALVEHNRAIVEHNAIIVENNRIIAAVLMLIVVAVGMTQEIKKALEELVASTAELKRATASLRAITEELKKNPSEDALVEHNRAIVEHNAIIVENNRIIAAVLELIVRALNLTDAEVIKALIELRLSTLELVAATASLREITEELKKNPSEDALVEHNRAIVEHNAIIVENNRIIAAVLELIVGGSGGSGGSGGSS
>DpHF8
GSEAKIRLALEELKKSTVELRVATARLRAITEELKKNPSEDALVEHNRAIVEHNAIIVENNRIIAAVLELIVRAVGETAEIKKALEELDASTAVLKAATAELRAITEELKKNPSEDALVNHNRAIVEHNAIIVENNRIIAAVLELIVEALNLTDEKVVKALMELLRSTAELKRATASLRAITEELQKNPSEDALVEHNRAIVEHNAIIVENNRIIAAVLMIIVLAIGGSGS
>DpHF9
GSEVEIIIALQELKASTAELKRATASLRAITEELKKNPSEDALVEHNRAIVEHNAIIVENNRIIAAVLELIVRAVGETEEIKKALEELKASTAELKRATASLRAITLRLLADPSEDALVEHNRAIVEHNAIIVKNNEIIAAVLELIVRALNLTDEEVRKALEELQVSTLQLVKALASLLEITEELKKNPSEDALVEHNRAIVEHNAIIVENNRIIAAVLELIVGGSGGSGGSGGSS
>DpHF10
GSEKEIVKALEELRASTAELKRATASLKAITVRLKMNPSESALVEHNRAIVEHNAIIVENNRIIAAVLELIVRAVGETEEIKKALEELKASTVVLEMATLKLKLITEQLKKNPSEDALVEHNRAIVEHNAIIVENNRIIAAVLELIVRALNLTDEEVRKALEELKASTAELKRATASLRAITEELKKNPSEDALVEHNRAIVEHNAIIVENNRIIAAVLLLIVLAGGSGGSGGSGGSS
>DpHF11
GSLHEIVKALEELEASTAELKRATASLKKITVELKVIPSESALVEHNRAIVEHNAIIVENNRIIAAVLELIVKAVGETEEIKKALEELKASTVELELATLKLKLITMLLKKRPSEDALVEHNRAIVEHNAIIVENNRIIAAVLELIVRALNLTDEEVRKALEELKASTAELKRATASLRAITEELKKNPSEDALVEHNRAIVEHNAIIVENNRIIAAVLLLIVLAGGSGGSGGSGGSS
>DpHF12
GDVAEILKALLELLKSTAELKRATASLRAITEELKKNPSEDALVEHNRAIVEHNAIIVENNRIIAAVLELIVRAVGQTIEIMMALMELKASTAELKRATEVLTVITVLLIKEPSEDALVIHNRAIVEHNAIIVENNRIIAAVLELIVRALNLTDEEVRKALEELKASTAELKRATASLRAITEELKKNPSEDALVEHNRAIVEHNAIIVENNRIIAAVLELIVQAGGSGGSGGSGGSGGSGGSS
>DpHF13
GSEYEILKALEELNESTAELKRATASLRAITEELKKNPSEDALVEHNRAIVEHNAIIVENNRIIAAVLELIVQAVGETLEILKALLQLKASTAELKRATRVLLLITVLLMEKPSEDALVNHNRAIVEHNAIIVENNRIIAAVLELIVRALNLTDEEVRKALEELKASTAELKRATASLRAITEELKKNPSEDALVEHNRAIVEHNAIIVENNRIIAAVLELIVRAIGGSGGSGGSGGSGGSGGSS
>DpHF14
GHHHHHHGGSGGSGGSGGSGGSSGSMMEILKALEELKASTAELKRATASLTAITVELLLNPSEDALVEHNRAIVEHNAIIVENNRIIAAVLVLIVMAVGMTQEILKALVELSASTAELKRATASLRAITEELKKNPSEDALVEHNRAIVEHNAIIVENNRIIAAVLELIVRALNLTDEEVRKALEELKRSTAELNMATASLRAITEELKKNPSENALVLHNVAIVQHNAIIVENNRIIAAVLELIVRAI*
>DpHF15
ELLILLALLKLKASTAELKRATASLRAITEELKKNPSEDALVEHNRAIVEHNAIIVENNRIIAAVLLMIVIAVGETEEIKKALEELKASTAELLRATASLRAITEELKKNPSEDALVEHNRAIVRHNAIIVENNRIIAAVLELIVRALNLTDKEVRVALIELEASTAELEVATASLVAITAVLVENPSEDALVEHNRAIVEHNAIIVENNRIIAAVLELIVRAIGGSGGSGGSGGSGGSS
>DpHF16
GHHHHHHGGSGGSGGSGGSGSGSEMEIRLALEELKASTAELKRATASLRAITEELKKNPSEDALVEHNRAIVEHNAIIVENNRIIAAVLELIVSAVGETEEIKKALEELKASTAELKRATASLKAITLVLKVNPSEDALVEHNRAIVEHNAIIVENNRIIAAVLQLIVSALNLTDDEVRLALLELLASTAELKRATASLRAITEELKKNPSEDALVEHNRAIVEHNAIIVENNRIIAAVLELIVRAI*
>DpHF17
SELMIRKALEELKASTAELKRATASLRAITEELKKNPSEDALVEHNVAIVLHNLIIVENNRIIAAVLELIVRAVGETNMIKLALEVLKLSTAELKRATESLLAITVELVKRPSERALVEHNLAIVEHNAIIVENNRIIAAVLELIVRALNLTDEEVRKALEELKASTAELKRATASLRAITEELLKNPSEDALVEHNRAIVEHNAIIVENNRIIAAVLELIVRAGGSGGGGSGS
>DpHF18
GHHHHHHGGSGGSGSEEEIAKALEELVASLAELKRATLKLLVITEELKKNPSESALVSHNKAIVEHNAIIVENNRIIAAVLELIVRAVGMTDEILLALLELKASTARLKVATALLRMITEELKKNPSEDALVEHNRAIVNHNAIIVENNRIIAAVLELIVRALNLTDEEVRKALEELKASTAELKRATASLRAITEELKKNPSEDALVEHNRAIVEHNAIIVENNRIIALVLLLIVLAI*
>DpHF19
GHHHHHHGGSGGSGSEEEIAKALEELVASLAELKRATLKLLDITDKLKKNPSESALVSHNKAIVEHNAIIVENNRIIAAVLELIVRAVGMTDEIDLALLKLKASTARLKVATALLRMITEELKKNPSEDALVEHNRAIVNHNAIIVENNRIIAAVLELIVRALNLTDEEVRKALEELKASTAELKRATASLRAITEELKKNPSEDALVEHNRAIVEHNAIIVENNRIIALVLLLIVLAI*
>DpHF19_9his
GHHHHHHGGSGGSGSEEEIAKALEELVAALAELKRATLKLLDITDKLKKNPSESALVSHNKAIVEHNAIIVEHNRIIAAVLELIVRAVGMTDEIDLALLKLKAATARLKVATALLRMITEELKKNPSEDALVEHNRAIVNHNAIIVEHNRIIAAVLELIVRALNLTDEEVRKALEELKAATAELKRATASLRAITEELKKNPSEDALVEHNRAIVEHNAIIVEHNRIIALVLLLIVLAI*

Notes: position numbering for DpHF18, DpHF19, DpHF19_9his in the main text has N-termial histag and linker "GHHHHHHGGSGGS" removed (i.e. the first 5 positions are GSEEE)
